# Supplementary material for: Paradoxical activation of AMPK by glucose drives selective EP300 activity in colorectal cancer
Source: PLoS Biol. 2020 Jun 30;18(6):e3000732. doi: 10.1371/journal.pbio.3000732 (PMC7326158; doi:10.1371/journal.pbio.3000732)
Supplement: S1 Data — Data underlying Figs 1–7 and S1–S5 Figs. (XLSX) [file pbio.3000732.s008.xlsx]

## Sheet: Fig 1A, 1B, 1D, 1E
Fig 1A
relative protein level EP300	STC-1		HCT 116		HT-29		LS174T		Caco-2		HepG2		AsPC-1		IGR37		Raji
Glucose 25 mM	­	+	­	+	­	+	­	+	­	+	­	+	­	+	­	+	­	+
Expt 1	0.999	2.988	1	2.363	1	2.71	1	2.793	1.00696	3.51332	1	1.244	1.00024	0.894655	1	1.015	0.986691	1.044
Expt 2	1	2.937	0.999	3.376	1.002	2.124	1	3.146	0.999847	2.35066	1	0.766	1.00013	0.905688	0.997554	0.527499	1.02244	0.688548
Expt 3	1.002	2.459	1	2.588	1.001	2.151	1	2.536	1.012	2.14751	1.001	1.247	0.999619	1.05997	0.999864	1.59533	0.990869	0.992659
Expt 4	1	2.195	1	2.6	1.003	3.386	1	2.832			1	1.086	0.999833	0.880808	0.999	1.186
Expt 5			1	2.601							1	1.014	1.00037	1.11529
Expt 6			1	2.673									0.999812	1.96339
plotted mean is calculated by GraphPad software. Error bars, mean ± s.d
Fig 1B
relative protein level CBP	STC-1		HCT 116		LS174T		Caco-2		HepG2
Glucose 25 mM	­	+	­	+	­	+	­	+	­	+
Expt 1	1.03936	0.647393	1.00352	1.51591	1.00456	1.82407	1.001	0.827522	1.01732	1.38164
Expt 2	1.00514	1.17705	1.01287	1.3377	1.00549	0.568001	1.00251	1.33095	1.0051	1.08028
Expt 3	1.00291	1.22301	1.00167	0.978319	1.00803	0.976655	1.0024	0.234617	1.02438	1.39782
Expt 4	1.0047	2.15946	1.00602	1.27731	1.00693	1.38495	1.0115	1.19691
Expt 5	1.0061	0.77994			1.00625	1.18842	1.00464	1.83018
Expt 6	1.01164	1.19737					1.00846	1.68907
Expt 7							1.00508	1.18488
plotted mean is calculated by GraphPad software. Error bars, mean ± s.d
Fig 1C
relative mRNA level EP300	EP300
Glucose 25 mM	­	+
Expt 1	1.02121	0.978647
Expt 2	1.00677	0.429575
Expt 3	1.018	0.3875
Expt 4	1.014	0.946
plotted mean is calculated by GraphPad software. Error bars, mean ± s.d
Fig 1D
relative protein level EP300	­ Glucose					Glucose 25 mM
cycloheximide time (h)	0	6	12	18	24	0	6	12	18	24
Expt 1	100	56.4907	32.4557	1.56981	2.41132	100		47.6238	49.2617	57.6603
Expt 2	100	100.724	64.0211	8.45894	8.48313	100	116.707	75.453	39.0561	47.8762
Expt 3	100	47.9842	39.2419	23.7318	18.4563	100	103.694	71.2337	38.3251	37.6315
Expt 4	100	69.8106	52.8965	6.60413	3.41607	100	66.5454	98.8088	77.6984	35.9424
Expt 5	100	47.9175	46.8738	3.89461	4.79395	100	108.03	43.635	47.061	57.2843
Expt 6	100	63.9248	50.9231	8.85185	7.51215	100	69.4804	78.1301	47.7629	52.7658
Expt 7	100	186.295	52.3899	24.0817		100	103.953	69.1474		38.5765
Expt 8	100	84.8876	46.3519
plotted mean is calculated by GraphPad software. Error bars, mean ± s.d
Fig 1E
	STC-1								HCT 116
relative protein level	EP300				CBP				EP300				CBP
Glucose 25 mM	­	+	­	+	­	+	­	+	­	+	­	+	­	+	­	+
C646 5 μM	­	­	+	+	­	­	+	+	­	­	+	+	­	­	+	+
Expt 1	1	4.13468	0.975	1.81998	1	1.89521	1.97383	0.775346	1	2.33397	0.596758	0.472212	1	0.875245	0.772857	0.788894
Expt 2	1	2.45482	0.560053	0.411813	1	0.998329	1.15058	1.24611	1	3.01731	0.606678	1.38401	1	0.808331	0.822975	0.809852
Expt 3	1	2.37937	0.835	0.898423	1	0.898531	0.639652	0.478284	1	5.47854	1.91654	3.06369	1	1.25982	0.670979	1.06283
Expt 4	1	2.98962	0.558004	1.0434	1	1.26402	1.25469	0.833246	1	2.03464	0.160716	0.543677	1	0.981132	0.755604	0.887193
Expt 5									1	3.21611	0.820172	1.3659
Expt 6									1.00009	3.47072	1.01855	1.18337
Expt 7									1	1.70397	0.966232	0.724452
Expt 8									1	2.24237	1.72529	1.00924
Expt 9									1.00002	2.19817	1.35924	0.983784
plotted mean is calculated by GraphPad software. Error bars, mean ± s.d

## Sheet: Fig 2B, 2C, 2D, 2E, 2F
Fig 2B
relative protein level	pAMPK T172					EP300
Glucose Time (h)	­	0.5	1	4	24	­	0.5	1	4	24
Expt 1	1.00189	1.69628	3.00447	2.48531	2.22	1.0002		3.96325	3.80248	2.88025
Expt 2	1.00074	1.55	1.5563	1.60765	3.24893	1.00054	1.20842	1.67688	1.59546	2.12095
Expt 3	1	1.76081	1.58	1.67	3.744	1.00003	1.44677	2.90883	3.86234	3.86234
Expt 4	1.00089	1.97	2.29996	2.83189	2.15168	1.0047	1.53243	1.92495	4.04115	3.72103
Expt 5	1	2.241	2.761	2.693	3.466	1.001	1.396	2.618	3.325	3.146
plotted mean is calculated by GraphPad software. Error bars, mean ± s.d
Fig 2C
relative protein level pAMPK T172	STC-1		HCT 116		HT-29		Caco-2		HepG2
Glucose 25 mM	­	+	­	+	­	+	­	+	­	+
Expt 1	0.998487	2.0874	1.00003	2.25171	1.00073	1.31304	1.00623	4.36661	1.00008	0.251068
Expt 2	1.00384	2.76482	1.0016	1.78848	0.752667	2.40983	1.00083	2.74484	1.00168	0.845736
Expt 3	0.99872	3.31968	0.999873	2.58109	0.93859	1.56006	1.01241	3.47865	1.00027	0.785768
Expt 4	0.999551	2.64406	1.00051	2.90027			1.0057	2.13295	1.00019	0.491208
Expt 5	1.00084	1.69334	0.999861	1.5653			1.006	3.181	1.00052	0.348955
Expt 6	0.999968	1.52682	0.999394	3.28518					1.00055	0.544547
plotted mean is calculated by GraphPad software. Error bars, mean ± s.d
Fig 2D
relative protein level pEP300 S89	STC-1		HCT 116		HT-29		Caco-2		HepG2
Glucose 25 mM	­	+	­	+	­	+	­	+	­	+
Expt 1	0.998665	2.24332	1.00005	3.27537	0.999922	1.59597	1.012	3.399	1.00019	1.38698
Expt 2	0.99991	2.25614	0.999361	3.01457	1.00018	1.64515	0.999	3.199	0.999446	0.585839
Expt 3	0.99639	3.19334	1.00068	2.66033	1.00022	0.752884	1.006	2.695	1.0012	0.885949
Expt 4	0.999694	2.82049	1.00011	3.5012	0.998313	2.59793			1.00028	0.952921
Expt 5	0.998665	2.62832			0.99966	1.94635			1.00019	1.38698
plotted mean is calculated by GraphPad software. Error bars, mean ± s.d
Fig 2E
relative protein level	β-Catenin		VDR		PPARγ
Glucose 25 mM	­	+	­	+	­	+
Expt 1	0.999834	2.79819	1.00032	0.320182	1.00036	0.503572
Expt 2	0.999778	2.08273	1.00016	0.476368	1.00036	0.473966
Expt 3	1.00033	1.63445	1.00038	0.498356	0.999861	0.364391
Expt 4	0.999602	2.89267	1.00012	1.12657	0.999972	0.276173
Expt 5	0.999407	2.30362			1.00033	0.278798
Expt 6	0.999829	1.8376			1.00011	0.210795
plotted mean is calculated by GraphPad software. Error bars, mean ± s.d
Fig 2F
relative mRNA level	Cyclin D1		c-Myc
Glucose 25 mM	­	+	­	+
Expt 1	1.08797	4.21323	1	2.3663
Expt 2	1.00365	1.75324	1.01085	5.25188
Expt 3	1.04441	2.02224	1.007	1.65656
Expt 4	1	2.08805	1.0001	1.60371
plotted mean is calculated by GraphPad software. Error bars, mean ± s.d

## Sheet: Fig 3A, 3B, 3C, 3D, 3E, 3F
Fig 3A
relative protein level EP300	STC-1				HCT 116
	CNT	GLU	MET	AIC	CNT	GLU	MET	AIC
Expt 1	0.968	2.32	1.23	1.702	1.0002	1.96807	1.81356
Expt 2	0.975	2.816	2.177	2.414	1.00035	2.61861	1.86714	1.16324
Expt 3	1.003	2.965	1.333	1.907	0.999216	3.72231	1.90565	1.77799
Expt 4	0.9865	2.572	1.38175	2.00767	0.999719	2.42587	1.60688	2.81278
plotted mean is calculated by GraphPad software. Error bars, mean ± s.d
Fig 3B
relative protein level EP300	HCT 116
	CNT	GLU	A769662
Expt 1	1.00037	3.56817	2.24129
Expt 2	1.00008	2.60683	2.28492
Expt 3	0.998862	3.0668	2.32624
Expt 4	1.00067	0.727377	1.81133
Expt 5	0.999626	4.91949	2.65263
Expt 6	0.998589	2.40189	3.50487
Expt 7	0.999	3.235	2.47
plotted mean is calculated by GraphPad software. Error bars, mean ± s.d
Fig 3C
relative protein level b-catenin	HCT 116
	CNT	GLU	A769662
Expt 1	1.03246	3.23864	2.77362
Expt 2	0.970644	2.39085	2.81785
Expt 3	0.996896	1.6513	1.67292
plotted mean is calculated by GraphPad software. Error bars, mean ± s.d
Fig 3D
relative protein level EP300	STC-1				HCT 116
Glucose 25 mM	­	+	­	+	­	+	­	+
Comp C (20 mM)	­	­	+	+	­	­	+	+
Expt 1	1	2.268	1.339	1.569	1	3.024	0.205	0.429
Expt 2	1	1.859	0.236	0.939	1.001	1.921	1.373	0.892
Expt 3	1	3.352	1.361	0.689	1	1.711	0.964	0.687
Expt 4	1	2.122	1.24	1.227	1	3.187	1.727	2.649
Expt 5	1	2.295	1.064	0.888	0.999	3.333	1.014	2.047
plotted mean is calculated by GraphPad software. Error bars, mean ± s.d
Fig 3E
relative protein level EP300	STC-1				HCT 116
	CNT		AMPKα1 siRNA		CNT		AMPKα1 siRNA
Glucose 25 mM	­	+	­	+	­	+	­	+
Expt 1	1.00306	2.62588	1.0901	1.40854	1.00082	1.35482	0.283266	0.278055
Expt 2	1.00021	2.38083	1.61573	1.11951	1.00836	1.9854	0.728929	0.408529
Expt 3	0.999545	1.84411	0.701262	0.860138	1.00384	1.58746	0.518483	1.00366
Expt 4	0.999633	2.68818	1.19483	0.988289	1.00434	1.64256	0.510226	0.563413
plotted mean is calculated by GraphPad software. Error bars, mean ± s.d
Fig 3F
relative protein level EP300
CRISPR/Cas9 AMPKα1/α2	SC		KO#1		KO#2
Glucose 25 mM	­	+	­	+	­	+
Expt 1	1.00065	1.73434	1	0.789	1	1.193
Expt 2	1.00358	1.72	1	1.201	1	1.346
Expt 3	0.985275	3.30717	1	0.805	1	1.106
Expt 4	0.999674	1.75547	1	0.936	1	0.76
Expt 5	1.00223	2.01295	1	1.069	1	0.755
Expt 6	1	2.106	1	0.909	1	1.041
plotted mean is calculated by GraphPad software. Error bars, mean ± s.d

## Sheet: Fig 4B, 4C, 4E, 4F, 4G
Fig 4B
relative protein level (GYS2)	HepG2		HCT 116
Glucose	­	+	­	+
Expt 1	1	4.28856	1.01185	0.921648
Expt 2	1	3.96285	1.00268	0.851902
Expt 3	1	4.4297	0.994152	1.11915
Expt 4	1.0089	3.39724	1.00013	0.797383
Expt 5	1.00103	3.70318	0.999075	0.142269
Expt 6	0.987859	4.94799	0.999883	1.85303
Expt 7	0.998103	4.5621	0.996829	0.359774
Expt 8	0.989672	3.79054	0.998018	0.261181
Expt 9	1.00648	2.60535	1.0003	0.7883
Expt 10	1.00687	4.23997
Expt 11	1.0011	3.9927
plotted mean is calculated by GraphPad software. Error bars, mean ± s.d
Fig 4C
relative protein level pAMPK T172	HCT 116
	CNT	siGYS2
Expt 1	1.0042	4.28112
Expt 2	1.00057	1.79495
Expt 3	0.998907	3.92494
Expt 4	0.99966	2.62306
Expt 5	1.00155	2.2988
Expt 6	1.00097	4.20118
Expt 7	1.00081	2.37948
Expt 8	1.00379	1.76365
plotted mean is calculated by GraphPad software. Error bars, mean ± s.d
Fig 4D
RNA-seq Raw data from TCGA liver (HCC) cancer cohort is available for downloading from the cBioportal for Cancer Genomics (http://www.cbioportal.org) [72]- [75] following TCGA guidelines (http://cancergenome.nih.gov/publications/publicationguidelines) Data was analyzed using R-script described at [75]
Fig 4E
relative fluorescence level	HCT 116					STC-1					Hep G2
Glucose	­	0.5	24	48	H2O2 30'	­	0.5	24	48	H2O2 30'	­	0.5	24	48	H2O2 30'
Expt 1	1	1.12299	2.28182	2.25	1.74866	1	1.63668	1.36488	1.72389	1.72389	1.01766	0.701053	1.39684	1.28563	2.57931
Expt 2	1	1.0537	1.71682	2.63361	1.9849	1		2.34146	2.48293	2.48293	1	1.12245	1.07006	1.42814	1.53293
Expt 3	1	1.39597	1.97862	2.20472	2.39428	1	1.28064	2.06572	2.41475	2.07	1	0.983116	1.0318	1.42246	3.12247
Expt 4	1	1.38979	1.86349	2.22183	2.65897	1	1.40482	1.89565	1.83766	2.07957	1	1.32701	1.2217	1.47446	3.09637
Expt 5	1	1.24061	1.94388	2.29616	2.2673	1		1.64799	2.71336	2.70138	1	1.15507	1.12675	1.44846	3.10942
Expt 6						1	1.49051	1.80554	2.2064	2.24694	1.00589	0.952303	1.14428	1.28914	2.06
plotted mean is calculated by GraphPad software. Error bars, mean ± s.d
Fig 4F
relative protein level pAMPK T172	STC-1				HCT 116
Glucose 25 mM	­	+	­	+	­	+	­	+
CoQ10 10 μM	­	­	+	+	­	­	+	+
Expt 1	1.00044	1.64719	0.145821	0.319599	1.00129	2.54443	0.701047	0.549775
Expt 2	0.998933	2.95992	1.30557	1.6314	0.999907	2.99874	1.09826	0.27012
Expt 3	1.00077	1.98706	0.379288	1.33556	0.999253	2.51197	1.21977	1.57385
Expt 4	0.999903	5.25314	1.12847	2.05467	1.00076	3.10154	0.821948	3.11417
Expt 5	0.999699	5.68622	0.501442	2.41467	1.00052	4.98526	1.61578	1.28273
Expt 6	1.0004	2.33959	1.0558	0.369068	0.998679	3.35912	0.943227	1.15983
Expt 7	0.999976	3.22797	1.16381	0.493274
Expt 8	0.996205	2.71183	1.0192	1.43075
plotted mean is calculated by GraphPad software. Error bars, mean ± s.d
Fig 4G
	STC-1								HCT 116
relative protein level	pEP300				EP300				pEP300				EP300
Glucose 25 mM	­	+	­	+	­	+	­	+	­	+	­	+	­	+	­	+
CoQ10 10 μM	­	­	+	+	­	­	+	+	­	­	+	+	­	­	+	+
Expt 1	0.999602	6.39666	0.87928	0.892412	1.00002	2.62881	0.419345	0.318263	1.00068	5.34807	0.679078	2.61225	0.999844	3.65991	0.512781	1.46796
Expt 2	1.00153	4.62395	0.919163	1.41894	1.00188	1.8177	0.982849	0.679406	1.00147	3.85933	0.871518	1.18021	0.999579	2.46718	0.731656	0.89798
Expt 3	1.00197	5.18589	1.14605	1.32867	0.99952	2.44193	0.412242	0.907189	1.00011	3.58099	1.16833	1.04343	0.998847	2.92937	0.3363	1.32328
Expt 4	0.999504	4.89934	0.561586	0.360633	0.999436	2.69528	1.24587	0.598057	1.00052	3.31302	0.699202	0.906016	1.00115	5.41983	0.242993	1.60012
Expt 5					1.0003	1.95305	0.734144	0.875342	1.00034	4.48306	0.901401	1.82463
Expt 6					0.999559	3.17584	0.435181	1.15312
Expt 7					0.999724	2.20595	1.25501	0.868015
plotted mean is calculated by GraphPad software. Error bars, mean ± s.d
Fig 4H
RNA-seq Raw data from TCGA colorectal cancer cohort is available for downloading from the cBioportal for Cancer Genomics (http://www.cbioportal.org) using CGDS-R [72]- [73] following TCGA guidelines (http://cancergenome.nih.gov/publications/publicationguidelines)

## Sheet: Fig 5B, 5C, 5D, 5F, 5G, 5H
Fig 5B
relative cell number	HCT 116
	Control					CoQ10
Days	1	2	3	4	5	1	2	3	4	5
Expt 1	0.999982	4.03242	7.54899	9.43488	11.3337	0.960493	2.652	7.90568	6.17184	8.44931
Expt 2	1	4.33333	11.4147	12.5659	18.1473	1.00258	1.986	5.32817	8.9456	11.8251
Expt 3	1.00022	4.24217	6.48438	8.60696	15.8724	1.11038	1.54076	4.57573	4.91718	9.44779
Expt 4	1.00022	5.20049	8.30299	11.154	22.225	0.874446	2.32637	4.85727	5.96988	9.16279
Expt 5	1	1.90264	7.87624	10.7013	14.326	0.852508	1.29868	6.08802	6.13201	12.0231
plotted mean is calculated by GraphPad software. Error bars, mean ± s.d
Fig 5C
relative cell number	HCT 116
	Control					Comp C
Days	1	2	3	4	5	1	2	3	4	5
Expt 1	0.999982	5.03242	7.54899	10.7349	17.3337	0.976883	1.08843	3.99816	5.49198	4.60461
Expt 2	1	6.33333	10.9147	12.5659	18.1473	1.16021	0.98708	3.93125	8.56072	1.04375
Expt 3	1.00022	2.44217	4.58437	12.606	20.225	1.19936	2.34633	4.99688	5.20117	5.01102
Expt 4	1.00022	4.20049	8.30299	10.4397	15.2012	0.739583	1.89256	4.147	5.856	7.01322
Expt 5	1	5.90264	6.87624	9.70132	15.0366	0.936304	0.962046	2.95314	5.21947	8.35
plotted mean is calculated by GraphPad software. Error bars, mean ± s.d
Fig 5D
relative cell number	WT							Scr							AMPK α1/α2 KO
Days	1	2	3	4	5	6	7	1	2	3	4	5	6	7	1	2	3	4	5	6	7
Expt 1	0.999569	1.61864	1.76023	1.9374	2.50721	3.34983	3.58969	0.99569	1.83477	2.064	2.888	2.27313	3.71638	4.40115	1.00058	1.0013	0.956911	1.32065	1.36657	1.51513	1.66775
Expt 2	0.99786	2.01486	2.25706	2.96907	2.03674	3.10535	4.57637	0.997743	1.37936	1.965	1.61274	2.08769	2.17099	3.11169	1.00153	0.870748	0.722699	1.25884	1.05378	1.22986	1.5949
Expt 3	1.0204	1.38358	1.90658	2.0791	3.21787	3.22759	3.08303	1.00092	1.48563	1.93839	1.94294	2.67987	3.00076	5.73182	1.00106	0.936026	0.839805	1.28975	1.21017	1.37249	1.63133
Expt 4	1.04347	1.88036	2.046	2.64849	2.85913	3.856	7.24539	1.00029	1.93201	2.37478	1.82774	2.97511	4.40483	4.80087	1.00091	0.71413	0.94212	1.41891	1.2132	2.0337	2.44624
Expt 5	0.998383	2.61532	2.26157	2.09524	2.76516	4.37004	5.23333	1.00061	1.70882	2.15658	2.09415	2.82749	3.7028	6.76634	0.997751	0.88055	0.86538	1.1924	1.4523	1.6578	2.3498
Expt 6	1.02093	2.013	1.998	2.0878	2.81214	4.82748	6.23936	0.998485	1.86709	1.88367	1.96094	3.57387	4.29925	5.562	0.999333	0.7542	0.9623	1.30566	1.326	2.0123	2.22011
plotted mean is calculated by GraphPad software. Error bars, mean ± s.d
Fig 5E
	STC-1				HCT 116
% Cell	S-G2M		G1		S-G2M		G1
C646	-	+	-	+	-	+	-	+
Expt 1	36.72	31.93	61.28	68.07	43.14	37.7	56.86	62.3
Expt 2	41.8	26.3	51.9	70.49	46.5	37.12	53.5	62.88
Expt 3	43.8	29.51	65.9	72.6	43.32	37.41	56.68	62.59
Expt 4	43.1	27.4	60.9	69.9
Expt 5	32.7	30.1	63.7	70.7
Expt 6	31	29.3	67.3	73.7
plotted mean is calculated by GraphPad software. Error bars, mean ± s.d
Fig 5F
	STC-1
relative cell number	Control						C646
Days	1	2	3	4	5	6	1	2	3	4	5	6
Expt 1	1	4.109	7.04489		15.352	23.321	1	1.06667	4.35		3.68333	7.61667
Expt 2	1	3.7	8.92963	8.96667	11.6	18.5167	1	2.98889	5.9368	8.84444	8.60556	12.0833
Expt 3	1	5.44222	6.14762	11.8667	18.833	24.6167	1	2.81111	4.40667	7.1	14.4667	16.2667
Expt 4	1	4.187	7.734	7.734	11.976	17.667	1	2.28889	3.64	5.29524	8.734	11.9889
	HCT 116
relative cell number	Control							C646
Days	1	2	3	4	5	6	7	1	2	3	4	5	6	7
Expt 1	1	3.2	5.58524	5.468	9.01667	11.8167	13.8167	1	1.81667	4.30833	4.763	5.07778	5.06556	8.63889
Expt 2	1	4.68889	6.68148	8.07778	11.2	14.0722	25.475	1	4.89333	4.84494	6.31667	4.28333	8.10556	11.3333
Expt 3	1	3.95147	5.98095	9.36667	12.7	19.4	24.5	1	2.316	2.809	5.67778	5.31667	9.11067	12.9622
Expt 4	1	3.946	4.92857	7.734	10.972	16.244	21.931	1	1.562	1.809	4.29524	7.011	9.011	6.69333
plotted mean is calculated by GraphPad software. Error bars, mean ± s.d
Fig 5G
	HCT 116
% Cell	G0-G1		S-G2M
siBcat	-	+	-	+
Expt 1	43.4151	60.3383	29.669	25.515
Expt 2	37.825	58.63	29.85	27.075
plotted mean is calculated by GraphPad software. Error bars, mean ± s.d
Fig 5H
	HCT 116
relative cell number	Control					si-βcatenin siRNA
Days	1	2	3	4	5	1	2	3	4	5
Expt 1	1	6.17115	5.71793	6.50397	10.2882	1	4.4953	5.17057	5.17057	6.526
Expt 2	0.949933	5.87977	6.43947	7.05719	8.125	0.944011	4.06543	4.11051	5.28546	5.465
Expt 3	1.07515	5.9077	6.6218	7.36942	10.6229	1.06941	3.80186	4.58873	4.91664	6.49686
Expt 4	1.03046	6.42177	7.189	9.243	9.24737	1.06941	3.954	6.11162	5.01161	6.87577
Expt 5	0.867364	5.34408	6.31064	8.56085	7.09159	0.986584	4.125	5.80096	6.84688	6.35068
plotted mean is calculated by GraphPad software. Error bars, mean ± s.d

## Sheet: Fig S1A, S1B, S1C
Fig S1A
	STC-1						HCT 116
relative protein level EP300	CE			NE			CE			NE
Glucose (mM)	0	5	25	0	5	25	0	5	25	0	5	25
Expt 1	1	2.54	2.84	1	1.82	2.81	1	0.96	2.26	1	1.12	1.78
Expt 2	1	1.86	1.6	1	1.18	2.16	1	1.64	1.8	1	2.42	3.77
Expt 3	1	0.34	2.39	1	1.93	3.74	1	1.23	1.69	1	1.99	5.12
Expt 4	1	1.686	2.59	1	1.97	3.13	1	2.07	3.42	1	1.45	3.02
Expt 5	1	1.349	2.354	1	1.907	3.21	1	1.353	2.629	1	2.54	2.94
plotted mean is calculated by GraphPad software. Error bars, mean ± s.d
Fig S1B
relative EP300 fluorescence level	EP300
Glucose (25 mM)	­	+
Expt 1	1	2.03567
Expt 2	1.00222	1.86463
Expt 3	0.996454	2.30888
Expt 4	1	1.73252
Expt 5	1.0002	1.84662
Expt 6	0.999758	1.59307
plotted mean is calculated by GraphPad software. Error bars, mean ± s.d
Fig S1C
relative protein level AceH3	STC-1				HCT 116
Glucose	­	+	­	+	­	+	­	+
C646	­	­	+	+	­	­	+	+
Expt 1	1.00061	2.52206	1.21511	1.21751	1.00082	4	1	1
Expt 2	0.999586	2.37119	0.716811	0.975974	0.999254	1.84045	1.13615	0.791095
Expt 3	0.999523	2.16999	1.45114	0.800131	0.999344	1.87802	0.736274	1.32429
Expt 4	0.999887	2.62711	0.913141	1.44679	0.998991	1.82007	0.821156	0.958601
Expt 5	0.999539	2.82524	1.2091	1.18445	1	2.345	0.939	1.064
plotted mean is calculated by GraphPad software. Error bars, mean ± s.d

## Sheet: S3B, S3C
Fig S3B
relative protein level pAMPK T172	STC-1				HCT 116
	CNT		C646		CNT		C646
Glucose (25 mM)	­	+	­	+	­	+	­	+
Expt 1	1.00026	3.4073	1.04232	3.50046	1.00064	2.85826	1.67931	3.76971
Expt 2	1.00018	2.87589	1.09256	2.02578	1.00152	3.42345	1.36871	1.77957
Expt 3	1.00179	2.82442	0.90051	2.93942	1.00012	3.29263	0.801715	3.22955
Expt 4	1.00133	2.53562	1.17632	2.93939	1.001	3.525	1.283	2.926
Expt 5					1	2.506	1.422	2.52
plotted mean is calculated by GraphPad software. Error bars, mean ± s.d
Fig S3C
relative protein level pAMPK T172	HCT 116
	CNT		Flag-EP300
Glucose (25 mM)	­	+	­	+
Expt 1	1.0483	2.20984	0.936459	2.07267
Expt 2	0.954349	2.67465	1.25181	2.93314
Expt 3	1.01143	2.67562	1.02618	2.10647
Expt 4	0.999413	2.57908	1.04571	2.13803
Expt 5	0.986506	2.31634	0.834847	2.08458
plotted mean is calculated by GraphPad software. Error bars, mean ± s.d

## Sheet: Fig S4A,S4B,S4E,S4F,S4G,S4H
Fig S4A
relative protein level pAMPK T172		Glucose				Mannitol
Concentration (mM)	­	5		25		5		25
Time (h)	­	0.5	24	0.5	24	0.5	24	0.5	24
Expt 1	1.0165	1.91989	2.92297	2.46792	3.63782	1.00321	0.444952	0.590989	0.577552
Expt 2	0.99982	1.59353	3.18286	2.65826	2.16212	1.14991	1.42133	0.809758	0.354105
Expt 3	1.00032	1.45365	2.32165	2.03316	2.86542	1.0921	1.03256	0.985643	0.65975
plotted mean is calculated by GraphPad software. Error bars, mean ± s.d
Fig S4B
	HCT 116
relative protein level	EP300				pAMPK T172
Glucose 25 mM	­	+	­	+	­	+	­	+
2DG 5 mM	­	­	+	+	­	­	+	+
Expt 1	1.0073	2.0997	1.3279	1.5191	1.0073	1.496	0.615	0.62
Expt 2	1.00615	1.8012	1.38662	1.403	1.00615	1.825	0.792	1.079
Expt 3	1.00009	2.12782	0.744764	1.34469	1.00009	1.743	1.017	0.941
Expt 4	1.00009	2.12782	0.744764	1.34469	1.00009	2.235	0.975	1.616
plotted mean is calculated by GraphPad software. Error bars, mean ± s.d
Fig S4C
TCGA liver cancer data downloaded using c-Bioportal . Analysis by Kaplan Meier plotter ( http://kmplot.com/analysis/index.php?p=background), [76]
Months	0	20	40	60	80	100	120
number at Low risk	206	91	44	20	12	4	1
number at High risk	158	91	40	22	7	2	0
Fig S4E
	HCT 116					Hep G2
relative protein level pAMPK T172	Glucose 25 mM				H2O2	Glucose 25 mM				H2O2
Time (h)	­	0.5	24	48	0.5	­	0.5	24	48	0.5
Expt 1	1.001	0.94	2.758	2.369	4.298	1	0.594	0.639	0.416	3.19
Expt 2	0.999	1.631	2.183	4.451	5.462	1	1.002	0.279	0.576	2.0015
Expt 3	1	1.385	3.5	2.36	2.876	1	0.719	0.652	0.283	4.139
Expt 4	1.001	1.434	2.522	2.359	4.445	1	0.838	0.523	0.425	2.765
Expt 5	1	1.347	2.491	2.885	4.27
plotted mean is calculated by GraphPad software. Error bars, mean ± s.d
Fig S4F
	Hep G2
relative fluorescence level	CNT	siGYS2	H2O2
Expt 1	0.999819	1.4672	1.63079
Expt 2	0.999436	2.05691	1.6248
Expt 3	1.00143	2.25166	1.8072
plotted mean is calculated by GraphPad software. Error bars, mean ± s.d
Fig S4G
	STC-1						HCT 116
relative fluorescence level	­		Glucose 25 mM		H2O2 100 μM		­		Glucose 25 mM		H2O2 100 μM
CoQ10 10 μM	­	+	­	+	­	+	­	+	­	+	­	+
Expt 1	1	1.006	1.718	1.305	2.589	1.14	1	1.1	1.6	0.9	2.5	1
Expt 2	1.001	1.011	2.839	1.315	2.706	1.127	1	1.296	2.333	1.173	3.198	1.111
Expt 3	0.989	0.987	1.596	1.295	2.499	1.137	1	1.198	1.647	1.036	2.849	1.056
Expt 4	1	0.914	1.857	0.995	1.964	1.011	1	1.035	1.835	0.958	2.713	1.097
Expt 5	0.997	1.081	2.872	1.318	2.111	1.132
Expt 6	1.003	1.281	2.561	1.277	2.114	1.068
plotted mean is calculated by GraphPad software. Error bars, mean ± s.d
Fig S4H
relative protein level H3K9 Ace	STC-1				HCT 116
Glucose 25 mM	­	+	­	+	­	+	­	+
CoQ10 10 μM	­	­	+	+	­	­	+	+
Expt 1	0.999062	3.42143	0.559434	0.913079	1.00073	2.39512	0.850827	1.09337
Expt 2	0.9999	2.03598	0.439891	0.483731	0.999689	3.19192	0.385387	0.672204
Expt 3	1.00107	2.19934	0.782393	1.09542	1.00058	2.63244	0.942394	0.235851
plotted mean is calculated by GraphPad software. Error bars, mean ± s.d

## Sheet: Fig S5A, S5B
Fig S5A
	STC-1				HCT 116				Caco-2
% Cell	G0-G1		S-G2M		G0-G1		S-G2M		G0-G1		S-G2M
Glucose 25 mM	-	+	-	+	-	+	-	+	-	+	-	+
Expt 1	68.95	65.08	31.58	37.8	73.7	55.37	22.47	46.28	59.06	54.37	40.94	45.63
Expt 2	74.16	60.78	25.49	41.62	74.18	66.14	22.13	33.93	56.93	55.97	43.07	44.03
Expt 3	67.45	61.2	32.4	37.16	72.19	62.09	23.36	35.08	50.64	41.8	49.36	58.2
Expt 4	62.86	54.81	35.93	42.57					54.92	45.18	45.08	54.82
Expt 5	79	63.37	22.46	36.07					62.48	53.37	37.52	46.63
									58.97	49.48	41.04	50.52
plotted mean is calculated by GraphPad software. Error bars, mean ± s.d
Fig S5B
relative cell number	STC-1
Glucose	0mM						5mM						25mM
Days	1	2	3	4	5	6	1	2	3	4	5	6	1	2	3	4	5	6
Expt 1	1	0.945833	2.65833	4.49167	4.93333	5.24167	1	0.954167	3.44975	4.28333	6.375	8.79167	1	2.04	6.533	14	13.8	17.175
Expt 2	1	1.51667	3.3	4.95	4.53333	4.65	1	1.90155	5.12525	7	7.05	7.51667	1	3.865	6.465	11.938	18.5	21.388
Expt 3	1	1.9	3.33333	5.45	4.53333	4.43333	1	2.65679	5.71667	7.15	7.16667	10.75	1	5.65	8.575	11.525	14.8	27.775
Expt 4	1	2.36364	3.33333	5.45	7.73333	8.13333	1	3.89158		7.15	11.0833	14.5333	1	3.37	8.838	9.85	21.45	26.925
plotted mean is calculated by GraphPad software. Error bars, mean ± s.d
relative cell number	HCT 116
Glucose	0mM							5mM							25mM
Days	1	2	3	4	5	6	7	1	2	3	4	5	6	7	1	2	3	4	5	6	7
Expt 1	1	1.57	1.84	1.515	1.875	2.25	0.965	1	1.83125	2.73772	5.25	4.7125	5.1125	4.7125	1	2.405	4.3	6.34	11.865	8.115	14.165
Expt 2	1	2.1	2.145	3.715	2.84	2.875	2.88	1	2.41562	3.5	4.875	5.15625	6.53125	6.91875	1	2.965	4.22	6.455	9.555	10.845	23.99
Expt 3	1	2.625	2.415	2.885	3.2	3.24	4.615	1	2.9625	3.5	4.44375	5.2625	8.11875	8.3925	1	3.51	5.275	7.03	8.225	14.045	19.18
Expt 4	1	2.09833	2.13333	2.705	2.63833	2.78833	2.82	1	2.40313	3.22823	4.85625	5.1875	8.175	10.375	1	2.40333	4.73333	6.65833	9.53	14.55	19.44
														11.875	1	3.51667	5.01	6.93	9.53	14.55	20.1933
plotted mean is calculated by GraphPad software. Error bars, mean ± s.d
relative cell number	Caco-2
Glucose	5mM					25mM
Days	1	2	3	5	7	1	2	3	5	7
Expt 1	1.00263	1.31142	1.18637	2.79325	2.5239	1.00594	1.619	3.218	3.34983	3.58969
Expt 2	1.02246	1.24138	1.52044	2.28043	1.58271	1.02093	2.015	2.859	4.82748	5.42539
Expt 3	1.00052	1.1843	1.3942	1.74862	1.81424	0.999519	1.384	2.765	3.22759	5.23333
Expt 4	1.02744	1.49259	1.203	1.78124	2.59762	0.999569	1.88	2.812	3.37004	4.34753
plotted mean is calculated by GraphPad software. Error bars, mean ± s.d
